# Supplementary material for: Combined Rehabilitation with Alpha Lipoic Acid, Acetyl-L-Carnitine, Resveratrol, and Cholecalciferolin Discogenic Sciatica in Young People: A Randomized Clinical Trial
Source: Medicina (Kaunas). 2023 Dec 18;59(12):2197. doi: 10.3390/medicina59122197 (PMC10744495; doi:10.3390/medicina59122197)
Supplement: Supplementary file 1 [file medicina-59-02197-s001.zip]

Archive with 1 entries (1 files):
- medicina-2729630-supplementary.pdf
